# Supplementary material for: CYLD-mutant cylindroma-like basaloid carcinoma of the anus: a genetically and morphologically distinct class of HPV-related anal carcinoma
Source: Mod Pathol. 2020 May 27;33(12):2614–25. doi: 10.1038/s41379-020-0584-2 (PMC7685972; doi:10.1038/s41379-020-0584-2)
Supplement: Supplementary file 2 — Supplemental Table 1 [file 41379_2020_584_MOESM2_ESM.xlsx]

## Sheet: Sheet1
Supplemental Table 1. Complete list of all sequenced genes in the FoundationOne T7 platform.
ABCB1
ABCC2
ABCC4
ABCG2
ABL1
ABL2
ACVR1B
AKT1
AKT2
AKT3
ALK
ALOX12B
APC
APCDD1
AR
ARAF
ARFRP1
ARID1A
ARID1B
ARID2
ASXL1
ATM
ATR
ATRX
AURKA
AURKB
AXIN1
AXL
BACH1
BAP1
BARD1
BCL2
BCL2A1
BCL2L1
BCL2L2
BCL6
BCOR
BCORL1
BCR
BLM
BMPR1A
BRAF
BRCA1
BRCA2
BRD4
BRIP1
BTG1
BTK
C17orf39
CARD11
CASP8
CBFB
CBL
CCND1
CCND2
CCND3
CCNE1
CD274
CD79A
CD79B
CDC73
CDH1
CDH2
CDH20
CDH5
CDK12
CDK4
CDK6
CDK8
CDKN1A
CDKN1B
CDKN2A
CDKN2B
CDKN2C
CEBPA
CHD2
CHD4
CHEK1
CHEK2
CHUK
CIC
CRBN
CREBBP
CRKL
CRLF2
CSF1R
CTCF
CTNNA1
CTNNB1
CUL3
CUL4A
CUL4B
CYLD
CYP17A1
CYP1B1
CYP2C19
CYP2C8
CYP2D6
CYP3A4
CYP3A5
DAXX
DDR1
DDR2
DICER1
DIS3
DNMT3A
DOT1L
DPYD
EGFR
EMSY
EP300
EPHA3
EPHA5
EPHA6
EPHA7
EPHB1
EPHB4
EPHB6
ERBB2
ERBB3
ERBB4
ERCC2
ERCC4
ERG
ERRFI1
ESR1
ESR2
ETV1
ETV4
ETV5
ETV6
EWSR1
EZH2
FAM123B
FAM175A
FAM46C
FANCA
FANCC
FANCD2
FANCE
FANCF
FANCG
FANCI
FANCL
FANCM
FAS
FAT1
FAT3
FBXW7
FCGR3A
FGF10
FGF12
FGF14
FGF19
FGF23
FGF3
FGF4
FGF6
FGF7
FGFR1
FGFR2
FGFR3
FGFR4
FH
FIP1L1
FLCN
FLT1
FLT3
FLT4
FOXL2
FOXP1
FRS2
FUBP1
GABRA6
GALNT12
GATA1
GATA2
GATA3
GATA4
GATA6
GEN1
GLI1
GNA11
GNA13
GNAQ
GNAS
GPR124
GREM1
GRIN2A
GRM3
GSK3B
GSTP1
H3F3A
HGF
HLA-A
HLA-B
HLA-C
HNF1A
HOXB13
HRAS
HSD3B1
HSP90AA1
IDH1
IDH2
IGF1
IGF1R
IGF2
IGF2R
IKBKE
IKZF1
IL7R
INHBA
INPP4B
INSR
IRF2
IRF4
IRS2
ITPA
JAK1
JAK2
JAK3
JUN
KDM5A
KDM5C
KDM6A
KDR
KEAP1
KEL
KIT
KLHL6
KMT2C
KRAS
LMO1
LRP1B
LRP2
LRP6
LTK
LYN
LZTR1
MAGI2
MAN1B1
MAP2K1
MAP2K2
MAP2K4
MAP3K1
MAP3K13
MCL1
MDM2
MDM4
MED12
MEF2B
MEN1
MERTK
MET
MITF
MKNK1
MKNK2
MLH1
MLL
MLL2
MPL
MRE11A
MSH2
MSH6
MST1R
MTHFR
MTOR
MUTYH
MYB
MYC
MYCL1
MYCN
MYD88
MYST3
NBN
NCOR1
NF1
NF2
NFE2L2
NFKBIA
NKX2-1
NOTCH1
NOTCH2
NOTCH3
NOTCH4
NPM1
NQO1
NRAS
NRP2
NSD1
NTRK1
NTRK2
NTRK3
NUDT1
NUP93
PAK3
PAK7
PALB2
PARK2
PARP1
PARP2
PARP3
PARP4
PAX5
PBRM1
PDCD1LG2
PDGFRA
PDGFRB
PDK1
PHLPP2
PIK3C2B
PIK3C2G
PIK3C3
PIK3CA
PIK3CB
PIK3CG
PIK3R1
PIK3R2
PLCG2
PMS2
PNRC1
POLD1
POLE
PPARG
PPP2R1A
PRDM1
PREX2
PRKAR1A
PRKCI
PRKDC
PRSS1
PRSS8
PTCH1
PTCH2
PTEN
PTPN11
PTPRD
QKI
RAC1
RAD50
RAD51
RAD51B
RAD51C
RAD51D
RAD52
RAD54L
RAF1
RANBP2
RARA
RB1
RBM10
REL
RET
RICTOR
RNF43
ROS1
RPA1
RPTOR
RSPO2
RUNX1
RUNX1T1
SDHA
SDHB
SDHC
SDHD
SETD2
SF3B1
SH2B3
SLC19A1
SLC22A2
SLCO1B3
SLIT2
SMAD2
SMAD3
SMAD4
SMARCA4
SMARCB1
SMARCD1
SMO
SNCAIP
SOCS1
SOD2
SOX10
SOX2
SOX9
SPEN
SPOP
SPTA1
SRC
STAG2
STAT3
STAT4
STK11
SUFU
SULT1A1
SYK
SZRD1
TAF1
TBX3
TEK
TERC
TERT
TET2
TGFBR2
TIPARP
TMPRSS2
TNF
TNFAIP3
TNFRSF14
TNKS
TNKS2
TOP1
TOP2A
TP53
TP53BP1
TPMT
TRRAP
TSC1
TSC2
TSHR
TYMS
TYRO3
U2AF1
UGT1A1
UMPS
VEGFA
VHL
WISP3
WT1
XPO1
XRCC2
XRCC3
ZBTB2
ZNF217
ZNF703
ZNRF3
